# Supplementary material for: Effects of rice blast biocontrol strain Pseudomonas alcaliphila Ej2 on the endophytic microbiome and proteome of rice under salt stress
Source: Front Microbiol. 2023 Mar 7;14:1129614. doi: 10.3389/fmicb.2023.1129614 (PMC10027718; doi:10.3389/fmicb.2023.1129614)
Supplement: Supplementary Table S1 — In vitro antifungal activity of Ej2 against various phytopathogens on PDA plates. [file Table_1.XLS]

## Sheet: Sheet1
Pathogen	Antagonist activity (%)
Fusarium solani N18-1-2	43.21±1.51
Fusarium moniliforme N19-2-2	42.11±1.21
Fusarium oxysporum f.sp. niveum M8	55.74±2.10
Colletotrichum gloeospoioides ZDP21	50.37±1.44
Alternaria alternata f.sp. mali BJ-A5	54.18±1.72
Alternaria alternata BJ-ST24	13.00±0.62
